# Supplementary material for: Identification and validation of the reference genes in the echiuran worm Urechis unicinctus based on transcriptome data
Source: BMC Genomics. 2023 May 10;24:248. doi: 10.1186/s12864-023-09358-6 (PMC10170059; doi:10.1186/s12864-023-09358-6)
Supplement: Supplementary file 1 — Additional file 1: Table S1. Information of primers of reference genes in RT-qPCR validation. [file 12864_2023_9358_MOESM1_ESM.xlsx]

## Sheet: Sheet1
Additional file 1: Table S1. Information of primers of reference genes in RT-qPCR validation.
Gene name	Gene description	Primer sequence (5’-3’)	Amplicon length (bp)
ATPase B	Mitochondrial adenosine triphosphate synthase subunit b	F: GGATTGTGGAGCACTCGTTTG	123
		R: CCAGCGGTTTCAGGTATTTC
TBP	TATA-box-binding protein	F: ACCAAAGCCTCTTCTCTCCTCTCG	160
		R: GTCATGGGTCCTGTGGATCCGTAC
eIF3	Eukaryotic initiation factors 3	F: CCTAACCCTTCAAACACAATC	155
		R: GTAGTCCAATGGTCCCCTT
ACTB	Beta-actin	F: CTTGGGTATGGAGTCTGCC	220
		R: TACGGAGTATTTCCTCTCTGGT
GAPDH	Glyceral-dehyde-3-phosphate dehydrogenase	F: GCCTGTATGCGATGTCTCTG	87
		R: GCCTTCACGGTCTTCTTTATC
FXRD1	FAD-dependent oxidoreductase domain-containing protein 1	F: TCTCTGTTGGCGGTCTGA	264
		R: GGAACCTTGCCCCTAGTT
CAPR1	Caprin-1	F: AGACCTTCGCTCAGACCA	90
		R: ATCCGCCAAAACTACCCC
NSMA	Putative neutral sphinGOmyelinase	F: AGAGAGAGTGGGGAGATCG	195
		R: CAGCAGTACACGGAAAAGC
IF2M	Translation initiation factor IF-2, mitochondrial	F: CTGGACTACTGCTACCTGTGCCTCT	183
		R: ACCACTTTTCCTGCTTTGTCTTTCT
STX12	Syntaxin-12	F: GCCAGACAATTAGCCGACCT	233
		R: GGTTCATCCGCTAGTAGGGC
UBE4A	Ubiquitin conjugation factor E4 A	F: CCCACTGGCAAATCCCTCAT	202
		R: GCAGAAGGCGAGGTGATCTT
OGT1	UDP-N-acetylglucosamine--peptide N-acetylglucosaminyltransferase 110 kDa subunit	F: CACTGGACAACTACCGCCAT	164
		R: GTCACTCCGCACACAGTACA
GGA3	ADP-ribosylation factor-binding protein GGA3	F: CGTCTGTAGTAACCGCAGCA	267
		R: CCTGTGTGGGATCGGGTAAG
EHMT1	Histone-lysine N-methyltransferase	F: AAAATGTGGAAACCGTGCCG	258
		R: CTAGACGAGACGTGATGCCC
TRA2B	Transformer-2 protein homolog beta	F: CGGTCAAGATCTCGTAGCCC	223
		R: CGTAGACGATCTGCACCTCC
CNOT1	CCR4-NOT transcription complex subunit 1	F: CCTTCCAAACAGCACTTGGC	217
		R: GGGTCACAGTAACGACGGTT
CLH1	Clathrin heavy chain 1	F: GCGCATACGAGTTTGCTGAG	225
		R: TGTAGGTTTCCCGTGCCTTC
EXOC6	Exocyst complex component 6	F: CTCGTACTCTGAGCGGTAGC	211
		R: TCGCTTCGAGCGTCCTTAAA
LYAG	Lysosomal alpha-glucosidase	F: CTCGACAGTAGGTTGCCCTG	199
		R: ACGCTTCCCGCGAATCTTTA
TRFM	Melanotransferrin	F: ATATAGCACAACGCCTGGGG	234
		R: ATGGGACCAAAGTAGCCTGC
